# Supplementary material for: Plant Defense Elicitation by the Hydrophobin Cerato-Ulmin and Correlation with Its Structural Features
Source: Int J Mol Sci. 2023 Jan 23;24(3):2251. doi: 10.3390/ijms24032251 (PMC9916430; doi:10.3390/ijms24032251)
Supplement: Supplementary file 1 [file ijms-24-02251-s001.zip]

Archive with 1 entries (1 files):
- ijms-2174381-supplementary.pdf
